# Supplementary material for: Diversification of methanogens into hyperalkaline serpentinizing environments through adaptations to minimize oxidant limitation
Source: ISME J. 2020 Nov 30;15(4):1121–35. doi: 10.1038/s41396-020-00838-1 (PMC8115248; doi:10.1038/s41396-020-00838-1)
Supplement: Supplementary file 3 — Supplemental Table 2 [file 41396_2020_838_MOESM3_ESM.xlsx]

## Sheet: WAB188_TypeI
WAB188 - Methanobacterium Type I
Process/Pathway	Gene	Bin ORF	KO #	Uniprot Bait Sequence	Bin ORF	Identity %	Query Cover	NCBI Blast Organism	NCBI Blast Gene	% Identity	Query Cover	Accession #
Methane metabolism	mtrA	k141_238757_2	K00577
Methane metabolism	mcrA	k141_6048_6	K00399
Methane metabolism	mcrG	k141_6048_5	K00402
Methane metabolism	mcrD	k141_6048_4	K03422
Methane metabolism	hdrA1	x	K03388	A0A1V4YGB8	k141_69492_9	80.18	100	Methanobrevibacter smithii	CoB--CoM heterodisulfide reductase iron-sulfur subunit A family protein	61.52	71	WP_019268923.1
Methane metabolism	hdrB1	x	K22481	D3E2A7	k141_69492_8	31.25	99	Methanobacterium	heterodisulfide reductase subunit B	84.29	97	WP_048080397.1
Methane metabolism	hdrC1	x	K22482	Q8TLB1	k141_69492_7	42.78	72	Methanobacterium congolense	CoB--CoM heterodisulfide reductase 1 iron-sulfur subunit C	60.32	96	OPY25983.1
Methane metabolism	hdrA2	x	K22480	A0A089ZVC2	k141_135661_6	46.15	94	Methanomassiliicoccales archaeon PtaU1.Bin124	CoB--CoM heterodisulfide reductase iron-sulfur subunit A	52.09	97	OPY34257.1
Methane metabolism	hdrB2	k141_90830_13	K03389
Methane metabolism	hdrC2	k141_90830_14	K03390
Methane metabolism	fdhA (coenzyme F420 dependent)	x	K22516	P06131	x
Methane metabolism	fdhB (coenzyme 420 dependent)	x	K00125	A0A347AD47	x
Methane metabolism	hmd	x	K13942	Q58194	x
Methane metabolism	mtdA	x	K00300	P55818	x
Methane metabolism	mtdB	x	K10714	G4SX05	x
Methane metabolism	mtd	x	K00319	P94951	x
Methane metabolism	ftr	k141_61518_7	K00672					Methanobacterium formicicum	formylmethanofuran--tetrahydromethanopterin N-formyltransferase	76.77	99	WP_048072655.1
Methane metabolism	mch	k141_235855_6	K01499					Methanobacterium	methenyltetrahydromethanopterin cyclohydrolase	90.94	99	WP_069583513.1
Methane metabolism	mer	k141_25948_40	K00320					Methanobacterium arcticum	5,10-methylenetetrahydromethanopterin reductase	91.9	99	WP_048081589.1
Methane metabolism	fwdA	k141_135661_40	K00200
Methane metabolism	fwdB	k141_135661_39	K00202
Methane metabolism	fwdD	k141_107115_22	K00203
Methane metabolism	fwdF	k141_135661_21	K00205
Methane metabolism	fwdG	k141_107115_23	K11260
Methane metabolism	fwdE	k141_135661_26	K11261
Carbon acquisition	acs	k141_5605_5	K01895
Carbon acquisition	actP	k141_143975_6	K14393
Wood-Ljungdahl pathway	cdhA	k141_22496_8	K00192
Wood-Ljungdahl pathway	cdhB	k141_22496_9	K00195
Wood-Ljungdahl pathway	cdhC	k141_33433_1	K00193
Wood-Ljungdahl pathway	cdhE	k141_33433_4	K00197
Wood-Ljungdahl pathway	cdhD	k141_33433_3	K00194
Wood-Ljungdahl pathway	fdhA	x	K05299	P06131	k141_217597_12	25.87	97	Methanobacterium sp. PtaB.Bin024	Formate dehydrogenase subunit alpha	74.69	99	OPX58139.1
[NiFe] Hydrogenase				NCBI Accession # WP_007422465.1	k141_117544_5	31.62	66	Methanobacterium formicicum	Ni/Fe hydrogenase subunit alpha	82.57	99	WP_048072183.1
[NiFe] Hydrogenase				NCBI Accession # WP_007422465.1	k141_71420_28	35.04	43	Methanobacterium	coenzyme F420 hydrogenase subunit alpha	91.15	99	WP_048081718.1
[NiFe] Hydrogenase				NCBI Accession # WP_007422465.1	k141_90830_3	33.61	53	Methanobacterium	Ni/Fe hydrogenase subunit alpha	90.25	99	WP_048081866.1
[NiFe] Hydrogenase				NCBI Accession # WP_007422465.1	k141_62178_6	37.5	26	Thermoplasmata archaeon	coenzyme F420 hydrogenase	57.49	99	RLF52137.1
[NiFe] Hydrogenase				NCBI Accession # WP_007422465.1	k141_61518_29	31.82	31	Methanobacterium sp. Maddingley MBC34	Ni,Fe-hydrogenase III large subunit	74.73	96	EKQ52608.1
[NiFe] Hydrogenase				NCBI Accession # WP_007422465.1	k141_25948_24	27.08	46	Methanobacterium sp. Maddingley MBC34	Ni,Fe-hydrogenase III large subunit	75	99	EKQ54311.1
[FeFe] Hydrogenase				NCBI Accession # XP_001693376.1	x	x	x
Nitrogen fixation	nifD	k141_217597_17	K02586					Methanobacterium	MULTISPECIES: nitrogenase subunit alpha	72.63	97	PKL66932.1
Nitrogen fixation	nifK	k141_217597_16	K02591					Methanobacterium	MULTISPECIES: nitrogenase molybdenum-iron protein subunit beta	89.13	99	WP_048082152.1
Nitrogen fixation	nifH	k141_217597_20	K02588					Methanothermobacter wolfeii	Nitrogenase NifH subunit	87.23	98	SCM55683.1
Nitrogen fixation	nifB	k141_216450_28	K02585					Methanococcus maripaludis	FeMo cofactor biosynthesis protein NifB	52.74	99	AVB75737.1
Nitrogen fixation	nifE	k141_217597_15	K02587					Methanobacterium	nitrogenase iron-molybdenum cofactor biosynthesis protein NifE	91.37	99	WP_048082151.1
Nitrogen fixation	nifN	k141_217597_14	K02591					Methanobacterium	MULTISPECIES: nitrogenase iron-molybdenum cofactor biosynthesis protein NifN	89.35	98	WP_048082150.1
coM biosynthesis	comA	k141_179205_36	K08097					Methanobacterium	MULTISPECIES: phosphosulfolactate synthase	73.93	99	WP_048080330.1
coM biosynthesis	comB	k141_8149_6	K05979					Methanobacterium	MULTISPECIES: 2-phosphosulfolactate phosphatase	70.78	98	WP_048081830.1
coM biosynthesis	comC	k141_200192_15	K05884					Methanobacterium sp. PtaU1.Bin097	Malate/(S)-sulfolactate dehydrogenase	74.49	99	OPY24121.1
coM biosynthesis	comD	x	K06034	O27274	k141_71420_38	61.35	98	Methanobacterium	sulfopyruvate decarboxylase subunit alpha	86.59	99	WP_069584807.1
coM biosynthesis	comE	x	K13039	O27275	k141_71420_39	62.84	98	Methanobacterium	MULTISPECIES: sulfopyruvate decarboxylase subunit beta	85.86	97	WP_069584809.1
F420 biosynthesis	cofH	k141_143975_9	K11781
F420 biosynthesis	cofG	k141_153246_8	K11780
F420 biosynthesis	cofC	k141_27042_3	K14941
F420 biosynthesis	cofD	k141_68867_4	K11212
F420 biosynthesis	cofE	k141_68867_5	K12234
Carbonic anhydrase	cam	x	x	Q8TMW3	>k141_31603_24	27.89	59	Methanobacterium	gamma carbonic anhydrase family protein	70.86	96	WP_048080273.1
Bicarbonate transporter	cmpA	x	K11950	Q55460
Formate/nitrite transporter	yfdC	x	K21990	L0HGJ0	x
Formate transporter	focA	x	K06212	P0AC23	x
Formate transporter	focB	x	K03459	P77733	x
Formate transporter	fdhC	x	K21993	Q6LXP8	x
oxalate/formate antiporter	oxlT	x	K08177	Q51330	x
Methanol utilization	mtaA	x	K14080
Methanol utilization	mtaB	x	K04480
Methanol utilization	mtaC	x	K14081
Methylamine utilization	qhpA	x	K08685
Methylamine utilization	mauA	x	K15228
Methylamine utilization	mauB	x	K15229

## Sheet: NSHQ14C_TypeII
NSHQ14C - Methanobacterium Type II
Process/Pathway	Gene	Bin ORF	KO #	Uniprot Bait Sequence	Bin ORF	Identity %	Query Cover	NCBI Blast Organism	NCBI Blast Gene	% Identity	Query Cover	Accession #
Methane metabolism	mtrA	k141_71453_4	K00577
Methane metabolism	mtrC	k141_71453_6	K00579
Methane metabolism	mtrD	k141_71453_7	K00580
Methane metabolism	mtrE	k141_71453_8	K00581
Methane metabolism	mtrH	k141_71453_1	K00584
Methane metabolism	mcrA	k141_71453_9	K00399
Methane metabolism	mcrG	k141_71453_10	K00402
Methane metabolism	mcrD	k141_71453_12	K03422
Methane metabolism	hdrA1	x	K03388	A0A1V4YGB8	k141_71453_16	79.44	98	Methanobrevibacter smithii	CoB--CoM heterodisulfide reductase iron-sulfur subunit A	62.28	71	WP_019268923.1
Methane metabolism	hdrB1	x	K22481	D3E2A7	k141_71453_17	31.8	99	Methanobacterium	heterodisulfide reductase subunit B	80.26	98	WP_048080397.1
Methane metabolism	hdrC1	x	K22482	Q8TLB1	k141_71453_18	42.86	76	Methanobacterium congolense	CoB--CoM heterodisulfide reductase 1 iron-sulfur subunit C	59.79	93	SCG85614.1
Methane metabolism	hdrA2	x	K22480	A0A089ZVC2	k141_7653_6	46.15	94	Methanobacterium	CoB--CoM heterodisulfide reductase iron-sulfur subunit A family protein	85.33	99	WP_048081534.1
Methane metabolism	hdrB2	k141_85479_5	K03389
Methane metabolism	hdrC2	k141_85479_4	K03390
Methane metabolism	fwdA	k141_109572_10	K00200
Methane metabolism	fwdB	k141_109572_11	K00202
Methane metabolism	fwdD	k141_109572_7	K00203
Methane metabolism	fwdF	k141_109572_6	K00205
Methane metabolism	fwdG	k141_109572_9	K11260
Methane metabolism	fdhA (coenzyme F420 dependent)	k141_118846_6	K22516					Methanobrevibacter olleyae	Formate dehydrogenase alpha subunit FdhA	41.01	95	AMK16095.1
Methane metabolism	fdhB (coenzyme F420 dependent)	k141_118846_5	K00125					Methanobacterium formicicum	Formate dehydrogenase subunit beta	73.3	98	WP_004030869.1
Methane metabolism	mvhD	x	K14127	P81334	k141_118846_4	41.73	94	Methanobacterium sp.	methyl-viologen-reducing hydrogenase subunit delta	78.03	97	RJS49144.1
Methane metabolism	mvhA	x	K14126	Q58592	x
Methane metabolism	mvhG	x	K14128	Q58591	x
Methane metabolism	hmd	x	K13942	Q58194	x
Methane metabolism	mtdA	x	K00300	P55818	x
Methane metabolism	mtdB	x	K10714	G4SX05	x
Methane metabolism	mtd	x	K00319	P94951	x
Methane metabolism	ftr	k141_115897_20	K00672					Methanobacterium formicicum	formylmethanofuran--tetrahydromethanopterin N-formyltransferase	78.11	99	WP_048072655.1
Methane metabolism	mch	k141_45192_12	K01499					Methanobacterium	methenyltetrahydromethanopterin cyclohydrolase	89.69	99	WP_048080797.1
Methane metabolism	mer	k141_110788_2	K00320					Methanobacterium arcticum	5,10-methylenetetrahydromethanopterin reductase	92.21	99	WP_048081589.1
Wood-Ljungdahl pathway	cdhA	k141_48305_9	K00192
Wood-Ljungdahl pathway	cdhB	x	K00195	F0T9G7	k141_48305_8	39.87	86	Methanosarcinales archaeon	CO dehydrogenase/acetyl-CoA synthase complex subunit epsilon	54.72	85	RLG35121.1
Wood-Ljungdahl pathway	cdhC	k141_48305_7	K00193
Wood-Ljungdahl pathway	cdhE	k141_48305_3	K00197
Wood-Ljungdahl pathway	cdhD	k141_48305_4	K00194
Wood-Ljungdahl pathway	fdhA	x	K05299	K0AZH6	k141_115897_10	20.96	52	Methanobacterium sp. PtaB.Bin024	Formate dehydrogenase subunit alpha	61.94	99	OPX58139.1
[NiFe] Hydrogenase				NCBI Accession # WP_007422465.1	k141_11726_10	32.95	34	Firmicutes bacterium	NADH dehydrogenase subunit	46.72	98	NLM23218.1
[NiFe] Hydrogenase				NCBI Accession # WP_007422465.1	k141_30859_16	27.47	51	Methanobacterium sp. Maddingley MBC34	Ni,Fe-hydrogenase III large subunit	72.61	99	EKQ54311.1
[FeFe] Hydrogenase				NCBI Accession # XP_001693376.1	x	x	x
Nitrogen fixation	nifD	x	K02586	Q50788	k141_115897_6	70.84	98	Methanobacterium subterraneum	nitrogenase subunit alpha	84.83	98	WP_100905074.1
Nitrogen fixation	nifK	x	K02591	R9VJ77	k141_115897_7	33.33	87	Methanobacterium subterraneum	nitrogenase molybdenum-iron protein subunit beta	84.42	99	WP_100905075.1
Nitrogen fixation	nifH	k141_115897_3	K02588					Methanothermobacter thermautotrophicus	Nitrogenase iron protein	88.73	93	WP_048061088.1
Nitrogen fixation	nifB	k141_35011_6	K02585					Methanobacterium sp.	nitrogenase molybdenum-iron cofactor biosynthesis protein	74.65	99	RJS48312.1
Nitrogen fixation	nifE	k141_115897_8	K02587					Methanobacterium congolense	nitrogenase iron-molybdenum cofactor biosynthesis protein NifE	71.67	96	WP_084790039.1
Nitrogen fixation	nifN	x	K02591	A0A0G3CD40	k141_115897_9	43.37	93	Methanobacterium	nitrogenase iron-molybdenum cofactor biosynthesis protein NifN	60.08	95	SCG86483.1
coenzyme M biosynthesis	comA	k141_80794_2	K08097
coenzyme M biosynthesis	comB	k141_99007_3	K05979
coenzyme M biosynthesis	comC	k141_48195_4	K05884
coenzyme M biosynthesis	comD	x	K06034	O27274	k141_32025_11	63.8	98	Methanobacterium	MULTISPECIES: sulfopyruvate decarboxylase subunit alpha	90.24	99	WP_069584807.1
coenzyme M biosynthesis	comE	x	K13039	O27275	k141_32025_12	65.73	95	Methanobacterium	MULTISPECIES: sulfopyruvate decarboxylase subunit beta	83.89	98	WP_069584809.1
F420 biosynthesis	cofH	k141_10320_3	K11781
F420 biosynthesis	cofG	k141_13599_5	K11780
F420 biosynthesis	cofC	k141_109572_28	K14941
F420 biosynthesis	cofD	k141_35748_14	K11212
F420 biosynthesis	cofE	k141_35748_11	K12234
Carbonic anhydrase	cam	x	x	Q8TMW3		59	27.89	Methanobacterium	gamma carbonic anhydrase family protein	71.52	96	WP_048080273.1
Bicarbonate transporter	cmpA	x	K11950	Q55460
Formate/nitrite transporter	yfdC	x	K21990	L0HGJ0	x
Formate transporter	focA	x	K06212	P0AC23	x
Formate transporter	focB	x	K03459	P77733	x
Formate transporter	fdhC	x	K21993	Q6LXP8	x
oxalate/formate antiporter	oxlT	k141_111356_1	K08177					Acidobacteria bacterium	oxalate:formate antiporter	38.78	95	PYR32118.1
Methanol utilization	mtaA	x	K14080
Methanol utilization	mtaB	x	K04480
Methanol utilization	mtaC	x	K14081
Methylamine utilization	qhpA	x	K08685
Methylamine utilization	mauA	x	K15228
Methylamine utilization	mauB	x	K15229
