# Supplementary material for: Diversification of methanogens into hyperalkaline serpentinizing environments through adaptations to minimize oxidant limitation
Source: ISME J. 2020 Nov 30;15(4):1121–35. doi: 10.1038/s41396-020-00838-1 (PMC8115248; doi:10.1038/s41396-020-00838-1)
Supplement: Supplementary file 4 — Supplemental Table 4 [file 41396_2020_838_MOESM4_ESM.xlsx]

## Sheet: Frh
Gene	Uniprot Bait Sequence	Strain	BLASTp Identity%	Query Coverage%	E-value	Accession #/ORF
frhA	A0A090I305	Methanobacterium bryantii M.o.H.	81.33	100	0	WP_069584317.1
frhA	A0A090I305	Methanobacterium arcticum	82.8	100	0	WP_048081718.1
frhA	A0A090I305	Methanobacterium veterum	82.8	100	0	WP_048081718.2
frhA	A0A090I305	Methanobacterium Type I	80.59	100	0	k141_71420_28
frhA	A0A090I305	Methanobacterium Type II (NSHQ14C MAG)	21.86	86	4e-14	k141_11726_10
frhA	A0A090I305	Methanobacterium Type II (NSHQ14B MAG)	21.86	86	4e-14	k141_110414_10
frhA	A0A090I305	Methanobacterium Type II (NSHQ14C SAGs)	21.86	86	5e-13	AH-477-O11_NODE_7_9
frhA	A0A090I305	Methanobacterium congolense	82.51	100	0	WP_071907763.1
frhA	A0A090I305	Methanobacterium paludis	85.22	100	0	WP_013826770.1
frhA	A0A090I305	Methanobacterium lacus	85.93	100	0	WP_013643821.1
frhA	A0A090I305	Methanobacterium sp. SMA 27	86.17	100	0	WP_048191835.1
frhA	A0A090I305	Methanobacterium sp. MB1	95.31	100	0	WP_023993015.1
frhA	A0A090I305	Methanobacterium formicicum DSM1535	100	100	0	WP_048072725.1
frhA	A0A090I305	Methanobacterium formicicum ASM76226	100	100	0	WP_048072725.1
frhA	A0A090I305	Methanobacterium sp. Maddingley MBC34	95.27	73	0	EKQ51600.1
frhA	A0A090I305	Methanobacterium formicicum DSM3637	95.56	100	0	EKF86786.1
frhA	A0A090I305	Methanobacterium subterraneum A8p	97.01	100	0	EKF86786.1
frhA	A0A090I305	Methanobacterium sp. MO-MB1	97.01	100	0	WP_100905384.1
frhA	A0A090I305	Methanobacterium sp. MZ-A1	97.01	100	0	WP_100905384.1
frhA	A0A090I305	Methanobrevibacter	84.2	100	0	WP_042702370.1
frhA	A0A090I305	Methanothermobacter	84.44	100	0	WP_147671376.1
frhA	A0A090I305	Methanothermus fervidus DSM 2088	71.76	97	0	ADP77827.1

## Sheet: Mvh
Gene	Uniprot Bait Sequence	Strain	BLASTp Identity%	Query Coverage%	E-value	Accession #/ORF
mvhA	A0A089ZFI9	Methanobacterium bryantii M.o.H.	83.26	100	0	WP_069582511.1
mvhA	A0A089ZFI9	Methanobacterium arcticum	82.84	100	0	WP_048081866.1
mvhA	A0A089ZFI9	Methanobacterium veterum	82.84	100	0	WP_048081866.1
mvhA	A0A089ZFI9	Methanobacterium Type I	80.93	100	0	k141_90830_3
mvhA	A0A089ZFI9	Methanobacterium Type II (NSHQ14C MAG)	24.86	38	6e-10	k141_11726_10
mvhA	A0A089ZFI9	Methanobacterium Type II (NSHQ14B MAG)	24.86	38	6e-10	k141_110414_10
mvhA	A0A089ZFI9	Methanobacterium Type II (NSHQ14C SAGs)	24.86	38	7e-09	AH-477-O11_NODE_7_9
mvhA	A0A089ZFI9	Methanobacterium congolense	83.26	100	0	WP_071907567.1
mvhA	A0A089ZFI9	Methanobacterium paludis	83.69	100	0	WP_013826546.1
mvhA	A0A089ZFI9	Methanobacterium lacus	83.9	100	0	WP_013643973.1
mvhA	A0A089ZFI9	Methanobacterium sp. SMA 27	83.05	100	0	WP_048191604.1
mvhA	A0A089ZFI9	Methanobacterium sp. MB1	98.73	100	0	WP_023992781.1
mvhA	A0A089ZFI9	Methanobacterium formicicum DSM1535	100	100	0	WP_048084993.1
mvhA	A0A089ZFI9	Methanobacterium formicicum ASM76226	100	100	0	WP_048084993.1
mvhA	A0A089ZFI9	Methanobacterium sp. Maddingley MBC34	95.13	100	0	EKQ53885.1
mvhA	A0A089ZFI9	Methanobacterium formicicum DSM3637	94.07	100	0	EKF85385.1
mvhA	A0A089ZFI9	Methanobacterium subterraneum A8p	92.8	100	0	WP_100905613.1
mvhA	A0A089ZFI9	Methanobacterium sp. MO-MB1	92.8	100	0	WP_100905613.1
mvhA	A0A089ZFI9	Methanobacterium sp. MZ-A1	92.8	100	0	WP_100905613.1
mvhA	A0A089ZFI9	Methanobrevibacter	78.86	99	0	WP_019262575.1
mvhA	A0A089ZFI9	Methanothermobacter	86.02	100	0	WP_013296307.1
mvhA	A0A089ZFI9	Methanothermus fervidus DSM 2088	72.67	100	0	ADP77528.1

## Sheet: Mrp-Mbh
Gene	Bait Sequence	Strain	Top BLASTp hit/Annotation	BLASTp identity %	Query Coverage%	E-value	Accession #/ORF
mbhL	k141_11726_10	Methanobacterium bryantii M.o.H.	MULTISPECIES: hypothetical protein [Methanobacterium]	36.41	99	1e-79	WP_069584705.1
mbhL	k141_11726_10	Methanobacterium arcticum	MULTISPECIES: hypothetical protein [Methanobacterium]	36.68	99	3e-80	WP_048082489.1
mbhL	k141_11726_10	Methanobacterium veterum	MULTISPECIES: hypothetical protein [Methanobacterium]	36.68	99	3e-80	WP_048082489.2
mbhL	k141_11726_10	Methanobacterium Type I (WAB188 MAG)	Group 4 [NiFe]-Hydrogenase, Eha	36.41	99	1e-77	k141_25948_24
mbhL	k141_11726_10	Methanobacterium Type II (NSHQ14C MAG)	Mrp-Mbh [NiFe]-Hydrogenase LSU	100	100	0	k141_11726_10
mbhL	k141_11726_10	Methanobacterium Type II (NSHQ14B MAG)	Mrp-Mbh [NiFe]-Hydrogenase LSU	100	100	0	k141_110414_10
mbhL	k141_11726_10	Methanobacterium Type II (NSHQ14C SAGs)	Mrp-Mbh [NiFe]-Hydrogenase LSU	100	100	0	many
mbhL	k141_11726_10	Methanobacterium congolense	hypothetical protein [Methanobacterium congolense]	37.23	99	1e-82	WP_071906718.1
mbhL	k141_11726_10	Methanobacterium paludis	hypothetical protein [Methanobacterium paludis]	36.41	99	6e-80	WP_013825480.1
mbhL	k141_11726_10	Methanobacterium lacus	hypothetical protein [Methanobacterium lacus]	37.57	99	2e-77	WP_013644869.1
mbhL	k141_11726_10	Methanobacterium sp. SMA 27	hypothetical protein [Methanobacterium sp. SMA-27]	36.96	99	9e-79	WP_048190650.1
mbhL	k141_11726_10	Methanobacterium sp. MB1	hypothetical protein [Methanobacterium sp. MB1]	36.04	99	8e-75	WP_023992259.1
mbhL	k141_11726_10	Methanobacterium formicicum DSM1535	hypothetical protein [Methanobacterium formicicum]	36.68	99	9e-76	WP_004031618.1
mbhL	k141_11726_10	Methanobacterium formicicum ASM76226	hypothetical protein [Methanobacterium formicicum]	36.68	99	9e-76	WP_004031618.1
mbhL	k141_11726_10	Methanobacterium sp. Maddingley MBC34	no significant similarity found
mbhL	k141_11726_10	Methanobacterium formicicum DSM3637	hypothetical protein [Methanobacterium formicicum]	36.68	99	9e-76	WP_004031618.1
mbhL	k141_11726_10	Methanobacterium subterraneum A8p	MULTISPECIES: hypothetical protein [Methanobacterium]	36.14	99	1e-78	WP_100906463.1
mbhL	k141_11726_10	Methanobacterium sp. MO-MB1	MULTISPECIES: hypothetical protein [Methanobacterium]	36.14	99	1e-78	WP_100906463.1
mbhL	k141_11726_10	Methanobacterium sp. MZ-A1	MULTISPECIES: hypothetical protein [Methanobacterium]	36.14	99	1e-78	WP_100906463.1
mbhL	k141_11726_10	Methanosphaera	hypothetical protein [Methanosphaera sp. WGK6]	33.43	97	5e-62	WP_069593014.1
mbhL	k141_11726_10	Methanobrevibacter	hypothetical protein [Methanobrevibacter ruminantium]	38.08	98	1e-84	WP_012956197.1
mbhL	k141_11726_10	Methanothermobacter	hypothetical protein [Methanothermobacter tenebrarum]	37.43	98	6e-77	WP_112093783.1
mbhL	k141_11726_10	Methanothermus fervidus DSM 2088	hypothetical protein [Methanothermus fervidus]	39.84	99	4e-93	WP_013413704.1
