# Supplementary material for: Diversification of methanogens into hyperalkaline serpentinizing environments through adaptations to minimize oxidant limitation
Source: ISME J. 2020 Nov 30;15(4):1121–35. doi: 10.1038/s41396-020-00838-1 (PMC8115248; doi:10.1038/s41396-020-00838-1)
Supplement: Supplementary file 5 — Supplemental Table 6 [file 41396_2020_838_MOESM5_ESM.xlsx]

## Sheet: 181207_NB502014_0094_AHCLL3AFXY
Single Amplified Genome	final_contigs_count	final_contigs_assembled_length	max_contig_length	gc_content	completeness	contaminated_contigs	checkM_classification
AH-477-A03	56	331861	17916	35.7915	21.96	0	k__Archaea;p__Euryarchaeota;c__Methanobacteria;o__Methanobacteriales;f__Methanobacteriaceae;g__Methanobacterium
AH-477-A04	56	447076	28352	35.6467	32.71	0	k__Archaea;p__Euryarchaeota;c__Methanobacteria;o__Methanobacteriales;f__Methanobacteriaceae;g__Methanobacterium
AH-477-A10	23	136100	14661	35.1036	7.48	0	k__Archaea;p__Euryarchaeota;c__Methanobacteria;o__Methanobacteriales;f__Methanobacteriaceae;g__Methanobacterium;s__
AH-477-A13	71	525888	35500	35.8455	33.6	0	k__Archaea;p__Euryarchaeota;c__Methanobacteria;o__Methanobacteriales;f__Methanobacteriaceae;g__Methanobacterium
AH-477-A14	45	267585	14053	35.086	4.17	0	k__Archaea;p__Euryarchaeota;c__Methanobacteria;o__Methanobacteriales;f__Methanobacteriaceae;g__Methanobacterium
AH-477-A20	41	216099	15753	35.9372	12.24	0	k__Archaea;p__Euryarchaeota;c__Methanobacteria;o__Methanobacteriales;f__Methanobacteriaceae;g__Methanobacterium
AH-477-B02	20	72630	7080	35.9548	4.17	0	k__Archaea;p__Euryarchaeota;c__Methanobacteria;o__Methanobacteriales;f__Methanobacteriaceae;g__Methanobacterium
AH-477-B03	29	173202	20299	36.361	8.84	0	k__Archaea;p__Euryarchaeota;c__Methanobacteria;o__Methanobacteriales;f__Methanobacteriaceae;g__Methanobacterium
AH-477-B04	12	37888	5857	35.3912	0	0	k__Archaea;p__Euryarchaeota;c__Methanobacteria;o__Methanobacteriales;f__Methanobacteriaceae;g__Methanobacterium
AH-477-B06	63	474402	39597	35.7028	33.87	0	k__Archaea;p__Euryarchaeota;c__Methanobacteria;o__Methanobacteriales;f__Methanobacteriaceae;g__Methanobacterium
AH-477-B07	53	371271	30099	35.3836	14.95	0	k__Archaea;p__Euryarchaeota;c__Methanobacteria;o__Methanobacteriales;f__Methanobacteriaceae;g__Methanobacterium;s__
AH-477-B09	17	79825	8107	35.8597	14.95	0	k__Archaea;p__Euryarchaeota;c__Methanobacteria;o__Methanobacteriales;f__Methanobacteriaceae;g__Methanobacterium
AH-477-B13	43	259250	18903	35.8014	26.4	0	k__Archaea;p__Euryarchaeota;c__Methanobacteria;o__Methanobacteriales;f__Methanobacteriaceae;g__Methanobacterium
AH-477-B14	32	244830	21305	35.3625	14.95	0	k__Archaea;p__Euryarchaeota;c__Methanobacteria;o__Methanobacteriales;f__Methanobacteriaceae;g__Methanobacterium
AH-477-C08	52	334684	17862	35.4627	21.31	0	k__Archaea;p__Euryarchaeota;c__Methanobacteria;o__Methanobacteriales;f__Methanobacteriaceae;g__Methanobacterium
AH-477-C10	36	224318	18118	34.9321	17.91	0	k__Archaea;p__Euryarchaeota;c__Methanobacteria;o__Methanobacteriales;f__Methanobacteriaceae;g__Methanobacterium;s__
AH-477-D03	38	149111	8767	35.4836	4.17	0	k__Archaea;p__Euryarchaeota;c__Methanobacteria;o__Methanobacteriales;f__Methanobacteriaceae;g__Methanobacterium
AH-477-D10	65	411950	16928	35.6262	34.53	0	k__Archaea;p__Euryarchaeota;c__Methanobacteria;o__Methanobacteriales;f__Methanobacteriaceae;g__Methanobacterium
AH-477-D11	44	257822	17364	35.5431	8.88	0	k__Archaea;p__Euryarchaeota;c__Methanobacteria;o__Methanobacteriales;f__Methanobacteriaceae;g__Methanobacterium
AH-477-D14	8	44457	8566	35.4522	0	0	k__Archaea;p__Euryarchaeota;c__Methanobacteria;o__Methanobacteriales;f__Methanobacteriaceae;g__Methanobacterium
AH-477-D15	43	233156	11924	35.5792	9.35	0	k__Archaea;p__Euryarchaeota;c__Methanobacteria;o__Methanobacteriales;f__Methanobacteriaceae;g__Methanobacterium;s__
AH-477-E04	15	120123	28860	61.0624	0	0	NA;unresolved
AH-477-E06	38	236980	18362	36.0275	13.08	0	k__Archaea;p__Euryarchaeota;c__Methanobacteria;o__Methanobacteriales;f__Methanobacteriaceae;g__Methanobacterium
AH-477-E08	64	376534	19347	35.553	26.79	0	k__Archaea;p__Euryarchaeota;c__Methanobacteria;o__Methanobacteriales;f__Methanobacteriaceae;g__Methanobacterium
AH-477-E09	68	462675	25023	35.6233	23.83	0	k__Archaea;p__Euryarchaeota;c__Methanobacteria;o__Methanobacteriales;f__Methanobacteriaceae;g__Methanobacterium
AH-477-E10	30	137854	18106	34.6221	4.17	0	k__Archaea;p__Euryarchaeota;c__Methanobacteria;o__Methanobacteriales;f__Methanobacteriaceae;g__Methanobacterium
AH-477-E14	52	294336	17786	35.7173	14.02	0	k__Archaea;p__Euryarchaeota;c__Methanobacteria;o__Methanobacteriales;f__Methanobacteriaceae;g__Methanobacterium;s__
AH-477-F03	15	50775	6610	35.5254	5.14	0	k__Archaea;p__Euryarchaeota;c__Methanobacteria;o__Methanobacteriales;f__Methanobacteriaceae;g__Methanobacterium
AH-477-F08	34	220467	19381	35.8407	10.28	0	k__Archaea;p__Euryarchaeota;c__Methanobacteria;o__Methanobacteriales;f__Methanobacteriaceae;g__Methanobacterium;s__
AH-477-F11	25	267656	32102	61.9101	4.17	0	k__Bacteria;p__Proteobacteria;c__Gammaproteobacteria;o__Methylococcales;f__Methylococcaceae;g__Methylococcus;s__?
AH-477-F16	55	338665	22167	35.246	23.83	0	k__Archaea;p__Euryarchaeota;c__Methanobacteria;o__Methanobacteriales;f__Methanobacteriaceae;g__Methanobacterium;s__
AH-477-G05	60	426169	17206	35.5617	27.2	0	k__Archaea;p__Euryarchaeota;c__Methanobacteria;o__Methanobacteriales;f__Methanobacteriaceae;g__Methanobacterium
AH-477-G08	17	60799	12515	34.9808	2.8	0	k__Archaea;p__Euryarchaeota;c__Methanobacteria;o__Methanobacteriales;f__Methanobacteriaceae;g__Methanobacterium
AH-477-G13	53	252088	18620	35.613	20.09	0	k__Archaea;p__Euryarchaeota;c__Methanobacteria;o__Methanobacteriales;f__Methanobacteriaceae;g__Methanobacterium
AH-477-G17	63	398327	19777	35.3486	15.89	0	k__Archaea;p__Euryarchaeota;c__Methanobacteria;o__Methanobacteriales;f__Methanobacteriaceae;g__Methanobacterium
AH-477-H01	19	100860	11996	36.8203	10.28	0	k__Archaea;p__Euryarchaeota;c__Methanobacteria;o__Methanobacteriales;f__Methanobacteriaceae;g__Methanobacterium
AH-477-H12	55	279424	21341	36.0144	14.49	0	k__Archaea;p__Euryarchaeota;c__Methanobacteria;o__Methanobacteriales;f__Methanobacteriaceae;g__Methanobacterium
AH-477-I03	108	832524	33168	35.6076	54	0	k__Archaea;p__Euryarchaeota;c__Methanobacteria;o__Methanobacteriales;f__Methanobacteriaceae;g__Methanobacterium
AH-477-I05	86	620500	23729	35.772	45.42	0	k__Archaea;p__Euryarchaeota;c__Methanobacteria;o__Methanobacteriales;f__Methanobacteriaceae;g__Methanobacterium
AH-477-I11	40	303143	24071	35.7379	20.56	0	k__Archaea;p__Euryarchaeota;c__Methanobacteria;o__Methanobacteriales;f__Methanobacteriaceae;g__Methanobacterium
AH-477-I13	45	260706	14739	35.6896	12.62	0	k__Archaea;p__Euryarchaeota;c__Methanobacteria;o__Methanobacteriales;f__Methanobacteriaceae;g__Methanobacterium
AH-477-I14	31	233665	23921	35.372	8.33	0	k__Archaea;p__Euryarchaeota;c__Methanobacteria;o__Methanobacteriales;f__Methanobacteriaceae;g__Methanobacterium
AH-477-J04	31	239201	22907	35.4718	13.08	0	k__Archaea;p__Euryarchaeota;c__Methanobacteria;o__Methanobacteriales;f__Methanobacteriaceae;g__Methanobacterium
AH-477-J08	43	335098	19487	36.2942	21.5	0	k__Archaea;p__Euryarchaeota;c__Methanobacteria;o__Methanobacteriales;f__Methanobacteriaceae;g__Methanobacterium
AH-477-J09	22	164611	24982	35.107	18.69	0	k__Archaea;p__Euryarchaeota;c__Methanobacteria;o__Methanobacteriales;f__Methanobacteriaceae;g__Methanobacterium;s__
AH-477-J15	2	26299	20373	35.4576	4.17	0	k__Archaea;p__Euryarchaeota;c__Methanobacteria;o__Methanobacteriales;f__Methanobacteriaceae;g__Methanobacterium
AH-477-K04	19	129844	21426	35.7483	0	0	k__Archaea;p__Euryarchaeota;c__Methanobacteria;o__Methanobacteriales;f__Methanobacteriaceae;g__Methanobacterium
AH-477-K05	38	281358	20280	35.9709	16.39	0	k__Archaea;p__Euryarchaeota;c__Methanobacteria;o__Methanobacteriales;f__Methanobacteriaceae;g__Methanobacterium
AH-477-K06	21	188974	30214	35.4641	10.28	0	k__Archaea;p__Euryarchaeota;c__Methanobacteria;o__Methanobacteriales;f__Methanobacteriaceae;g__Methanobacterium
AH-477-K16	36	198359	16030	35.5078	0	0	k__Archaea;p__Euryarchaeota;c__Methanobacteria;o__Methanobacteriales;f__Methanobacteriaceae;g__Methanobacterium
AH-477-K19	29	179316	21501	34.8664	17.76	0	k__Archaea;p__Euryarchaeota;c__Methanobacteria;o__Methanobacteriales;f__Methanobacteriaceae;g__Methanobacterium;s__
AH-477-L07	16	70346	8628	36.4811	0	0	k__Archaea;p__Euryarchaeota;c__Methanobacteria;o__Methanobacteriales;f__Methanobacteriaceae;g__Methanobacterium
AH-477-L09	65	454393	19898	35.8784	29.6	0	k__Archaea;p__Euryarchaeota;c__Methanobacteria;o__Methanobacteriales;f__Methanobacteriaceae;g__Methanobacterium
AH-477-L17	16	133706	20537	35.9333	12.15	0	k__Archaea;p__Euryarchaeota;c__Methanobacteria;o__Methanobacteriales;f__Methanobacteriaceae;g__Methanobacterium;s__Methanobacterium_formicicum
AH-477-L21	77	589249	33275	35.8887	40.8	0	k__Archaea;p__Euryarchaeota;c__Methanobacteria;o__Methanobacteriales;f__Methanobacteriaceae;g__Methanobacterium
AH-477-M05	8	40271	11641	36.2867	4.17	0	k__Archaea;p__Euryarchaeota;c__Methanobacteria;o__Methanobacteriales;f__Methanobacteriaceae;g__Methanobacterium
AH-477-M06	85	561626	19458	35.7775	32.71	0	k__Archaea;p__Euryarchaeota;c__Methanobacteria;o__Methanobacteriales;f__Methanobacteriaceae;g__Methanobacterium;s__Methanobacterium_formicicum
AH-477-M09	73	417271	16331	36.2903	29.91	0	k__Archaea;p__Euryarchaeota;c__Methanobacteria;o__Methanobacteriales;f__Methanobacteriaceae;g__Methanobacterium;s__
AH-477-M16	24	97067	11482	36.4841	15.89	0	k__Archaea;p__Euryarchaeota;c__Methanobacteria;o__Methanobacteriales;f__Methanobacteriaceae;g__Methanobacterium
AH-477-N02	50	314425	22864	36.0509	16.82	0	k__Archaea;p__Euryarchaeota;c__Methanobacteria;o__Methanobacteriales;f__Methanobacteriaceae;g__Methanobacterium;s__Methanobacterium_formicicum
AH-477-N14	27	108976	10097	37.0127	8.41	0	k__Archaea;p__Euryarchaeota;c__Methanobacteria;o__Methanobacteriales;f__Methanobacteriaceae;g__Methanobacterium
AH-477-O02	2	34083	31066	35.0057	4.67	0	k__Archaea;p__Euryarchaeota;c__Methanobacteria;o__Methanobacteriales;f__Methanobacteriaceae;g__Methanobacterium;s__
AH-477-O05	5	29174	11583	35.5591	0	0	k__Archaea;p__Euryarchaeota;c__Methanobacteria;o__Methanobacteriales;f__Methanobacteriaceae;g__Methanobacterium
AH-477-O06	45	293437	19562	35.9627	13.08	0	k__Archaea;p__Euryarchaeota;c__Methanobacteria;o__Methanobacteriales;f__Methanobacteriaceae;g__Methanobacterium;s__
AH-477-O07	37	187002	16753	36.5531	14.95	0	k__Archaea;p__Euryarchaeota;c__Methanobacteria;o__Methanobacteriales;f__Methanobacteriaceae;g__Methanobacterium
AH-477-O11	63	396180	21151	36.073	28.97	0	k__Archaea;p__Euryarchaeota;c__Methanobacteria;o__Methanobacteriales;f__Methanobacteriaceae;g__Methanobacterium;s__
AH-477-O13	86	624127	22252	35.8437	39.57	0	k__Archaea;p__Euryarchaeota;c__Methanobacteria;o__Methanobacteriales;f__Methanobacteriaceae;g__Methanobacterium
AH-477-O19	49	235215	11462	35.9123	13.06	0	k__Archaea;p__Euryarchaeota;c__Methanobacteria;o__Methanobacteriales;f__Methanobacteriaceae;g__Methanobacterium
AH-477-P10	68	473357	21383	35.3279	32.71	0	k__Archaea;p__Euryarchaeota;c__Methanobacteria;o__Methanobacteriales;f__Methanobacteriaceae;g__Methanobacterium;s__
AH-477-P13	36	221617	22388	36.0027	14.02	0	k__Archaea;p__Euryarchaeota;c__Methanobacteria;o__Methanobacteriales;f__Methanobacteriaceae;g__Methanobacterium
AH-477-P19	5	21357	7015	37.5053	0	0	k__Archaea;p__Euryarchaeota;c__Methanobacteria;o__Methanobacteriales;f__Methanobacteriaceae;g__Methanobacterium
