# Supplementary material for: Diversification of methanogens into hyperalkaline serpentinizing environments through adaptations to minimize oxidant limitation
Source: ISME J. 2020 Nov 30;15(4):1121–35. doi: 10.1038/s41396-020-00838-1 (PMC8115248; doi:10.1038/s41396-020-00838-1)
Supplement: Supplementary file 6 — Supplemental Table 7 [file 41396_2020_838_MOESM6_ESM.xlsx]

## Sheet: ANIm_percentage_identity
	D03	O11	F16	G08	C10	M09	B13	E06	I13	M16	P19	I03	B14	J08	NSHQ14C.bins.4	K06	A10	E08	A04	K04	A14	K05	B03	N14	B09	G17	H01	K16	A13	L17	A03	L21	O19	B04	O07	P13	O13	A20	B06	P10	E09	G13	E14	M06	I11	G05	C08	H12	J09
D03	1	0.999938	0.998335	0.989083	0.99832	0.998109	0.997837	0.999382	0.994364	0.999762	0.999533	0.998805	0.99938	0.997813	0.998868	0.999459	0.99366	0.999224	0.99804	0.998737	0.993693	0.999242	0.998288	0.986384	0.996033	0.99788	0.992907	0.990967	0.995771	0.99982	0.999145	0.998997	0.99859	0.997872	0.993393	0.999615	0.998183	0.997753	0.998673	0.998618	0.998765	0.99326	0.99428	0.997572	0.999205	0.998125	0.998994	0.989852	0.998826
O11	0.999938	1	0.997321	0.999225	0.998093	0.998203	0.996524	0.998914	0.998256	0.998411	1	0.997751	0.998477	0.999846	0.999134	0.997477	0.99925	0.995932	0.999201	0.99946	0.998318	0.998369	0.998555	0.999969	0.996662	0.999189	0.997134	0.998209	0.996695	0.999268	0.99971	0.997318	0.994374	0.99748	0.997667	0.998988	0.999256	0.999033	0.99882	0.997837	0.998182	0.997829	0.997174	0.999457	0.999926	0.997006	0.998952	0.997657	0.998491
F16	0.998335	0.997321	1	0.998453	0.997488	0.995642	0.996866	0.998899	0.989849	0.995974	0.999758	0.998864	0.998291	0.997823	0.999207	0.995593	0.996688	0.990251	0.997218	0.999366	0.997858	0.99529	0.997676	0.995452	1	0.997575	0.991324	0.996641	0.995475	0.997156	0.995342	0.998605	0.996881	0.996309	0.993589	0.994229	0.998321	0.993099	0.998005	0.999216	0.998289	0.997052	0.994293	0.99547	0.998539	0.998204	0.99642	0.994923	0.996484
G08	0.989083	0.999225	0.998453	1	0.995482	0.999525	0.99918	1	0.994841	0.99783	x	0.999765	0.999886	0.999632	0.999843	0.971674	0.932065	0.994706	0.99977	0.973762	0.998411	0.998882	0.995875	0.990863	0.992356	0.999908	0.884536	0.997919	0.998295	0.999635	0.99361	0.99882	0.995871	x	0.998147	0.994166	0.99965	0.999679	0.998624	0.998512	0.996242	0.984923	0.997468	0.995717	0.998054	0.998434	0.998739	0.999823	0.988994
C10	0.99832	0.998093	0.997488	0.995482	1	0.996339	0.997868	0.99673	0.995995	0.99752	1	0.998926	0.995025	0.99788	0.998585	0.999507	0.994826	0.995875	0.99933	0.999867	0.994626	0.998043	0.998319	0.991016	0.980518	0.999619	0.994097	0.988687	0.996417	0.999716	0.996773	0.998764	0.995435	0.994344	0.98378	0.997542	0.997819	0.995018	0.996952	0.999418	0.997791	0.998783	0.991992	0.995301	0.997849	0.998649	0.992407	0.97899	0.997447
M09	0.998109	0.998203	0.995642	0.999525	0.996339	1	0.998921	0.999977	0.998935	0.999616	0.99932	0.999913	0.998116	0.999125	0.999682	0.998967	0.999798	0.999248	0.998492	0.999893	0.997462	0.999159	0.999981	0.999708	0.994699	0.997717	0.999443	0.999364	0.999504	0.999496	0.998251	0.999064	0.998879	0.99993	0.999954	0.99583	0.999422	0.998503	0.999937	0.998999	0.997814	0.999237	0.998039	0.999277	0.995871	0.998035	0.99938	0.999134	0.999906
B13	0.997837	0.996524	0.996866	0.99918	0.997868	0.998921	1	0.996769	0.995722	0.999498	0.989937	0.998807	0.993406	0.996877	0.999827	0.990045	0.999105	0.993005	0.996648	0.996298	0.995717	0.998004	0.99891	0.98905	0.99994	0.998987	0.990649	0.998133	0.999509	0.998153	0.994168	0.997483	0.996248	0.99048	0.992865	0.99207	0.99803	0.999889	0.998552	0.997309	0.994471	0.997154	0.999914	0.997144	0.994675	0.997519	0.997592	0.997108	0.999914
E06	0.999382	0.998914	0.998899	1	0.99673	0.999977	0.996769	1	0.999749	0.999608	1	0.99897	0.999834	0.997676	0.999573	0.998552	0.999855	0.999793	0.999851	0.998306	0.999868	0.999604	0.999886	0.997973	1	0.999076	1	0.998252	0.998535	0.998925	0.99881	0.999659	0.999392	0.999802	0.999973	0.995519	0.999568	0.999857	0.999767	0.998716	0.999986	0.99935	0.998358	0.999455	0.997712	0.99897	0.998791	0.999897	0.999842
I13	0.994364	0.998256	0.989849	0.994841	0.995995	0.998935	0.995722	0.999749	1	0.999461	1	0.998401	0.998106	0.996928	0.998936	0.996876	0.996569	0.997065	0.998642	0.990086	0.995821	0.994199	0.983092	0.994814	0.985325	0.997402	0.983776	0.995475	0.997782	0.997581	0.996708	0.997754	0.994591	0.982356	0.996722	0.999935	0.997528	0.995374	0.997475	0.999883	0.996463	0.997005	0.995753	0.999024	0.99645	0.997344	0.998912	0.997796	0.999514
M16	0.999762	0.998411	0.995974	0.99783	0.99752	0.999616	0.999498	0.999608	0.999461	1	1	0.999637	0.99809	0.999867	0.999822	0.996582	0.999441	0.999799	0.9986	0.996386	0.998705	0.997618	0.99839	0.993883	0.998579	0.997904	0.99936	0.997263	0.999611	0.987359	0.999563	0.999736	0.999832	1	0.998999	0.995407	0.998689	0.999307	0.999862	0.999706	0.997723	0.997279	0.999845	0.997749	0.99989	0.99866	0.996715	0.996837	0.999703
P19	0.999533	1	0.999758	x	1	0.99932	0.989937	1	1	1	1	1	1	0.998057	0.997939	1	x	1	0.997168	1	1	0.996261	1	x	1	0.99479	1	0.998732	0.999837	1	0.999666	1	1	1	0.997839	1	1	0.987241	1	0.998675	0.992153	0.99973	1	0.999559	1	0.999793	1	1	0.998591
I03	0.998805	0.997751	0.998864	0.999765	0.998926	0.999913	0.998807	0.99897	0.998401	0.999637	1	1	0.998764	0.998516	0.999798	0.999475	0.998985	0.998352	0.998579	0.997095	0.998456	0.997899	0.999216	0.997336	0.999155	0.999139	0.996572	0.997959	0.998694	0.998353	0.998725	0.998698	0.998294	0.998232	0.998424	0.997357	0.998673	0.998448	0.998882	0.999308	0.999122	0.999542	0.997893	0.99894	0.997978	0.998847	0.999352	0.998817	0.999658
B14	0.99938	0.998477	0.998291	0.999886	0.995025	0.998116	0.993406	0.999834	0.998106	0.99809	1	0.998764	1	0.999908	0.99864	0.999889	0.99967	0.999021	0.998592	0.999659	0.99991	0.999567	0.999544	0.997742	0.993109	0.999525	0.994528	0.9986	0.997976	0.997978	0.996736	0.99964	0.9965	0.999677	0.99609	0.999751	0.998535	0.9989	0.999808	0.999332	0.99786	0.995364	0.997012	0.998746	0.997864	0.99726	0.999931	0.999584	0.999717
J08	0.997813	0.999846	0.997823	0.999632	0.99788	0.999125	0.996877	0.997676	0.996928	0.999867	0.998057	0.998516	0.999908	1	0.999161	0.993155	0.998564	0.996424	0.999921	0.983083	0.998907	0.997591	0.998528	0.997928	0.99919	0.999316	0.996875	0.998947	0.997357	0.999644	0.997887	0.999018	0.996026	1	0.999396	0.998625	0.999064	0.99971	0.998975	0.998793	0.99776	0.997939	0.997531	0.997929	0.999649	0.99788	0.997897	0.999846	0.999408
NSHQ14C.bins.4	0.998868	0.999134	0.999207	0.999843	0.998585	0.999682	0.999827	0.999573	0.998936	0.999822	0.997939	0.999798	0.99864	0.999161	1	0.999008	0.999126	0.999041	0.999596	0.998076	0.9983	0.998743	0.998617	0.997904	0.999521	0.999626	0.996227	0.99943	0.999605	0.999426	0.998634	0.999193	0.998897	0.999049	0.998295	0.997599	0.99922	0.999855	0.999328	0.999862	0.999596	0.999343	0.999461	0.999366	0.998512	0.999622	0.999525	0.998213	0.999812
K06	0.999459	0.997477	0.995593	0.971674	0.999507	0.998967	0.990045	0.998552	0.996876	0.996582	1	0.999475	0.999889	0.993155	0.999008	1	0.994568	0.995063	0.997379	0.99481	0.999861	0.993292	0.995311	0.935356	0.934449	0.998338	0.998628	0.994201	0.996949	0.999522	0.999748	0.998343	0.991152	0.981685	0.999284	0.994747	0.996885	0.995714	0.999036	0.998771	0.999078	0.998135	0.989898	0.999115	0.99087	0.994924	0.997919	0.998247	0.987806
A10	0.99366	0.99925	0.996688	0.932065	0.994826	0.999798	0.999105	0.999855	0.996569	0.999441	x	0.998985	0.99967	0.998564	0.999126	0.994568	1	0.995954	0.998384	0.996208	0.999822	0.994341	0.993893	0.994741	0.993194	0.999855	0.851595	0.998783	0.995868	0.999937	0.995073	0.996687	0.990094	0.990796	0.996658	0.998702	0.998462	0.990071	0.997961	0.998068	0.999559	0.993374	0.996183	0.998581	0.996831	0.996859	0.997908	0.999293	0.98657
E08	0.999224	0.995932	0.990251	0.994706	0.995875	0.999248	0.993005	0.999793	0.997065	0.999799	1	0.998352	0.999021	0.996424	0.999041	0.995063	0.995954	1	0.997048	0.996477	0.997962	0.998224	0.998161	0.992818	0.99912	0.999312	0.997847	0.992813	0.996005	0.999626	0.995512	0.99871	0.995086	0.994668	0.998916	0.993809	0.995262	0.998013	0.99948	0.997949	0.994394	0.997816	0.994759	0.996672	0.996145	0.995439	0.999292	0.996141	0.999339
A04	0.99804	0.999201	0.997218	0.99977	0.99933	0.998492	0.996648	0.999851	0.998642	0.9986	0.997168	0.998579	0.998592	0.999921	0.999596	0.997379	0.998384	0.997048	1	0.99816	0.997635	0.997509	0.997964	0.996774	0.993789	0.999909	0.996727	0.99913	0.99826	0.996776	0.998556	0.998166	0.996462	0.994828	0.996888	0.997709	0.998867	0.999199	0.998549	0.99833	0.998015	0.997958	0.997892	0.999024	0.999349	0.998862	0.998653	0.998029	0.9991
K04	0.998737	0.99946	0.999366	0.973762	0.999867	0.999893	0.996298	0.998306	0.990086	0.996386	1	0.997095	0.999659	0.983083	0.998076	0.99481	0.996208	0.996477	0.99816	1	0.989844	0.987042	0.998423	0.984188	0.966561	0.998967	0.999736	0.992996	0.986814	0.99867	0.997034	0.998372	0.998744	0.99346	0.999941	0.997978	0.998595	0.997132	0.998116	0.99618	0.9993	0.998222	0.991837	0.996885	0.996916	0.998387	0.997525	0.99435	0.995182
A14	0.993693	0.998318	0.997858	0.998411	0.994626	0.997462	0.995717	0.999868	0.995821	0.998705	1	0.998456	0.99991	0.998907	0.9983	0.999861	0.999822	0.997962	0.997635	0.989844	1	0.997464	0.999241	0.996778	0.99698	0.999875	0.983823	0.998485	0.998024	0.999238	0.99667	0.999167	0.995468	0.992527	0.99647	0.99959	0.997658	0.992512	0.998735	0.998877	0.998897	0.993649	0.995193	0.998125	0.996988	0.996907	0.999497	0.999717	0.998717
K05	0.999242	0.998369	0.99529	0.998882	0.998043	0.999159	0.998004	0.999604	0.994199	0.997618	0.996261	0.997899	0.999567	0.997591	0.998743	0.993292	0.994341	0.998224	0.997509	0.987042	0.997464	1	0.99522	0.992293	0.995052	0.999618	0.997907	0.994753	0.999224	0.999075	0.996991	0.998811	0.997001	0.992961	0.999885	0.998422	0.998205	0.997719	0.998863	0.993812	0.992494	0.997442	0.998695	0.996286	0.99737	0.997268	0.999845	0.998582	0.988814
B03	0.998288	0.998555	0.997676	0.995875	0.998319	0.999981	0.99891	0.999886	0.983092	0.99839	1	0.999216	0.999544	0.998528	0.998617	0.995311	0.993893	0.998161	0.997964	0.998423	0.999241	0.99522	1	0.995927	0.989231	0.996976	0.998873	0.996946	0.996713	0.992596	0.998846	0.998863	0.998494	0.997146	0.998915	0.999313	0.998011	0.997301	0.999256	0.996593	0.99937	0.998407	0.985339	0.997151	0.998507	0.996636	0.998507	0.989436	0.999048
N14	0.986384	0.999969	0.995452	0.990863	0.991016	0.999708	0.98905	0.997973	0.994814	0.993883	x	0.997336	0.997742	0.997928	0.997904	0.935356	0.994741	0.992818	0.996774	0.984188	0.996778	0.992293	0.995927	1	0.999887	0.999978	0.90038	0.997132	0.99525	0.999579	0.994507	0.994189	0.97563	0.998978	0.99411	0.993987	0.999955	0.999852	0.997055	0.997694	0.999203	0.993256	0.993341	0.997158	0.999946	0.995855	0.998457	0.997002	0.995328
B09	0.996033	0.996662	1	0.992356	0.980518	0.994699	0.99994	1	0.985325	0.998579	1	0.999155	0.993109	0.99919	0.999521	0.934449	0.993194	0.99912	0.993789	0.966561	0.99698	0.995052	0.989231	0.999887	1	0.994116	0.99786	0.970952	0.997494	0.993258	0.998236	0.997413	0.998374	0.999429	0.998609	0.998781	0.997694	0.994814	0.998717	0.999726	0.998343	0.997591	0.987087	0.990723	1	0.999023	0.996193	0.995915	0.990416
G17	0.99788	0.999189	0.997575	0.999908	0.999619	0.997717	0.998987	0.999076	0.997402	0.997904	0.99479	0.999139	0.999525	0.999316	0.999626	0.998338	0.999855	0.999312	0.999909	0.998967	0.999875	0.999618	0.996976	0.999978	0.994116	1	0.993787	0.996052	0.999787	0.998944	0.999189	0.998925	0.998604	0.996539	0.994024	0.998702	0.999478	0.999047	0.999334	0.998712	0.998599	0.998156	0.998722	0.998491	0.999768	0.999488	0.997881	0.999751	0.998377
H01	0.992907	0.997134	0.991324	0.884536	0.994097	0.999443	0.990649	1	0.983776	0.99936	1	0.996572	0.994528	0.996875	0.996227	0.998628	0.851595	0.997847	0.996727	0.999736	0.983823	0.997907	0.998873	0.90038	0.99786	0.993787	1	0.976069	0.991516	0.868996	0.995394	0.999312	0.996306	0.99157	0.999965	0.999353	0.993036	0.996382	0.999654	0.996505	0.991592	0.9954	0.977076	0.994413	0.987279	0.994455	0.996698	0.990618	0.998987
K16	0.990967	0.998209	0.996641	0.997919	0.988687	0.999364	0.998133	0.998252	0.995475	0.997263	0.998732	0.997959	0.9986	0.998947	0.99943	0.994201	0.998783	0.992813	0.99913	0.992996	0.998485	0.994753	0.996946	0.997132	0.970952	0.996052	0.976069	1	0.996886	0.996937	0.997094	0.998779	0.989157	0.97448	0.996968	0.997596	0.997458	0.996432	0.995361	0.997391	0.997599	0.997863	0.996985	0.999255	0.998396	0.996465	0.99613	0.995663	0.999667
A13	0.995771	0.996695	0.995475	0.998295	0.996417	0.999504	0.999509	0.998535	0.997782	0.999611	0.999837	0.998694	0.997976	0.997357	0.999605	0.996949	0.995868	0.996005	0.99826	0.986814	0.998024	0.999224	0.996713	0.99525	0.997494	0.999787	0.991516	0.996886	1	0.998876	0.995583	0.996916	0.99768	0.996609	0.997201	0.995184	0.998493	0.997899	0.998424	0.998508	0.99743	0.998551	0.999438	0.9976	0.996105	0.998939	0.999557	0.998678	0.99973
L17	0.99982	0.999268	0.997156	0.999635	0.999716	0.999496	0.998153	0.998925	0.997581	0.987359	1	0.998353	0.997978	0.999644	0.999426	0.999522	0.999937	0.999626	0.996776	0.99867	0.999238	0.999075	0.992596	0.999579	0.993258	0.998944	0.868996	0.996937	0.998876	1	0.999312	0.99955	0.992296	0.999188	0.998539	0.999198	0.999024	0.995537	0.99921	0.999681	0.998574	0.999675	0.997469	0.999837	0.999927	0.999941	0.999904	0.998944	0.98569
A03	0.999145	0.99971	0.995342	0.99361	0.996773	0.998251	0.994168	0.99881	0.996708	0.999563	0.999666	0.998725	0.996736	0.997887	0.998634	0.999748	0.995073	0.995512	0.998556	0.997034	0.99667	0.996991	0.998846	0.994507	0.998236	0.999189	0.995394	0.997094	0.995583	0.999312	1	0.997599	0.993672	0.993561	0.996507	0.993749	0.998466	0.99905	0.998764	0.999064	0.997779	0.997906	0.995053	0.998805	0.999535	0.995549	0.999582	0.99591	0.999022
L21	0.998997	0.997318	0.998605	0.99882	0.998764	0.999064	0.997483	0.999659	0.997754	0.999736	1	0.998698	0.99964	0.999018	0.999193	0.998343	0.996687	0.99871	0.998166	0.998372	0.999167	0.998811	0.998863	0.994189	0.997413	0.998925	0.999312	0.998779	0.996916	0.99955	0.997599	1	0.997139	0.99542	0.999079	0.998331	0.997949	0.998101	0.999591	0.998786	0.997853	0.99676	0.995417	0.9979	0.997632	0.997317	0.998453	0.998581	0.999227
O19	0.99859	0.994374	0.996881	0.995871	0.995435	0.998879	0.996248	0.999392	0.994591	0.999832	1	0.998294	0.9965	0.996026	0.998897	0.991152	0.990094	0.995086	0.996462	0.998744	0.995468	0.997001	0.998494	0.97563	0.998374	0.998604	0.996306	0.989157	0.99768	0.992296	0.993672	0.997139	1	0.996692	0.99629	0.995694	0.997521	0.994961	0.997883	0.99724	0.9969	0.999419	0.996827	0.993899	0.993223	0.998324	0.99593	0.993607	0.996088
B04	0.997872	0.99748	0.996309	x	0.994344	0.99993	0.99048	0.999802	0.982356	1	1	0.998232	0.999677	1	0.999049	0.981685	0.990796	0.994668	0.994828	0.99346	0.992527	0.992961	0.997146	0.998978	0.999429	0.996539	0.99157	0.97448	0.996609	0.999188	0.993561	0.99542	0.996692	1	0.995723	0.997067	0.999901	0.993615	0.995771	0.999794	0.990089	0.997405	0.960613	0.990231	0.999012	0.999816	0.997523	0.984937	0.997581
O07	0.993393	0.997667	0.993589	0.998147	0.98378	0.999954	0.992865	0.999973	0.996722	0.998999	0.997839	0.998424	0.99609	0.999396	0.998295	0.999284	0.996658	0.998916	0.996888	0.999941	0.99647	0.999885	0.998915	0.99411	0.998609	0.994024	0.999965	0.996968	0.997201	0.998539	0.996507	0.999079	0.99629	0.995723	1	0.995367	0.99786	0.996597	0.999849	0.997261	0.994521	0.995099	0.988402	0.996767	0.99046	0.996331	0.998707	0.998637	0.999195
P13	0.999615	0.998988	0.994229	0.994166	0.997542	0.99583	0.99207	0.995519	0.999935	0.995407	1	0.997357	0.999751	0.998625	0.997599	0.994747	0.998702	0.993809	0.997709	0.997978	0.99959	0.998422	0.999313	0.993987	0.998781	0.998702	0.999353	0.997596	0.995184	0.999198	0.993749	0.998331	0.995694	0.997067	0.995367	1	0.998394	0.997487	0.998744	0.99871	0.997319	0.996771	0.987244	0.996253	0.998547	0.997096	0.994565	0.999978	0.994798
O13	0.998183	0.999256	0.998321	0.99965	0.997819	0.999422	0.99803	0.999568	0.997528	0.998689	1	0.998673	0.998535	0.999064	0.99922	0.996885	0.998462	0.995262	0.998867	0.998595	0.997658	0.998205	0.998011	0.999955	0.997694	0.999478	0.993036	0.997458	0.998493	0.999024	0.998466	0.997949	0.997521	0.999901	0.99786	0.998394	1	0.998862	0.998423	0.998864	0.998177	0.998487	0.997164	0.99875	0.999749	0.999275	0.998805	0.998703	0.998566
A20	0.997753	0.999033	0.993099	0.999679	0.995018	0.998503	0.999889	0.999857	0.995374	0.999307	0.987241	0.998448	0.9989	0.99971	0.999855	0.995714	0.990071	0.998013	0.999199	0.997132	0.992512	0.997719	0.997301	0.999852	0.994814	0.999047	0.996382	0.996432	0.997899	0.995537	0.99905	0.998101	0.994961	0.993615	0.996597	0.997487	0.998862	1	0.997852	0.997724	0.997161	0.99792	0.995459	0.998487	0.999504	0.998682	0.998771	0.995315	0.999146
B06	0.998673	0.99882	0.998005	0.998624	0.996952	0.999937	0.998552	0.999767	0.997475	0.999862	1	0.998882	0.999808	0.998975	0.999328	0.999036	0.997961	0.99948	0.998549	0.998116	0.998735	0.998863	0.999256	0.997055	0.998717	0.999334	0.999654	0.995361	0.998424	0.99921	0.998764	0.999591	0.997883	0.995771	0.999849	0.998744	0.998423	0.997852	1	0.999122	0.997264	0.9987	0.996898	0.997605	0.998906	0.997939	0.999068	0.998706	0.999716
P10	0.998618	0.997837	0.999216	0.998512	0.999418	0.998999	0.997309	0.998716	0.999883	0.999706	0.998675	0.999308	0.999332	0.998793	0.999862	0.998771	0.998068	0.997949	0.99833	0.99618	0.998877	0.993812	0.996593	0.997694	0.999726	0.998712	0.996505	0.997391	0.998508	0.999681	0.999064	0.998786	0.99724	0.999794	0.997261	0.99871	0.998864	0.997724	0.999122	1	0.999532	0.999151	0.994402	0.998267	0.998091	0.998285	0.997696	0.996954	0.999824
E09	0.998765	0.998182	0.998289	0.996242	0.997791	0.997814	0.994471	0.999986	0.996463	0.997723	0.992153	0.999122	0.99786	0.99776	0.999596	0.999078	0.999559	0.994394	0.998015	0.9993	0.998897	0.992494	0.99937	0.999203	0.998343	0.998599	0.991592	0.997599	0.99743	0.998574	0.997779	0.997853	0.9969	0.990089	0.994521	0.997319	0.998177	0.997161	0.997264	0.999532	1	0.995986	0.995766	0.998709	0.999188	0.996759	0.996019	0.997908	0.996056
G13	0.99326	0.997829	0.997052	0.984923	0.998783	0.999237	0.997154	0.99935	0.997005	0.997279	0.99973	0.999542	0.995364	0.997939	0.999343	0.998135	0.993374	0.997816	0.997958	0.998222	0.993649	0.997442	0.998407	0.993256	0.997591	0.998156	0.9954	0.997863	0.998551	0.999675	0.997906	0.99676	0.999419	0.997405	0.995099	0.996771	0.998487	0.99792	0.9987	0.999151	0.995986	1	0.995665	0.996452	0.995488	0.997689	0.999013	0.996779	0.998916
E14	0.99428	0.997174	0.994293	0.997468	0.991992	0.998039	0.999914	0.998358	0.995753	0.999845	1	0.997893	0.997012	0.997531	0.999461	0.989898	0.996183	0.994759	0.997892	0.991837	0.995193	0.998695	0.985339	0.993341	0.987087	0.998722	0.977076	0.996985	0.999438	0.997469	0.995053	0.995417	0.996827	0.960613	0.988402	0.987244	0.997164	0.995459	0.996898	0.994402	0.995766	0.995665	1	0.994875	0.995082	0.996646	0.996931	0.997605	0.997977
M06	0.997572	0.999457	0.99547	0.995717	0.995301	0.999277	0.997144	0.999455	0.999024	0.997749	0.999559	0.99894	0.998746	0.997929	0.999366	0.999115	0.998581	0.996672	0.999024	0.996885	0.998125	0.996286	0.997151	0.997158	0.990723	0.998491	0.994413	0.999255	0.9976	0.999837	0.998805	0.9979	0.993899	0.990231	0.996767	0.996253	0.99875	0.998487	0.997605	0.998267	0.998709	0.996452	0.994875	1	0.997646	0.997375	0.999739	0.997361	0.998752
I11	0.999205	0.999926	0.998539	0.998054	0.997849	0.995871	0.994675	0.997712	0.99645	0.99989	1	0.997978	0.997864	0.999649	0.998512	0.99087	0.996831	0.996145	0.999349	0.996916	0.996988	0.99737	0.998507	0.999946	1	0.999768	0.987279	0.998396	0.996105	0.999927	0.999535	0.997632	0.993223	0.999012	0.99046	0.998547	0.999749	0.999504	0.998906	0.998091	0.999188	0.995488	0.995082	0.997646	1	0.998688	0.996989	0.997763	0.999661
G05	0.998125	0.997006	0.998204	0.998434	0.998649	0.998035	0.997519	0.99897	0.997344	0.99866	0.999793	0.998847	0.99726	0.99788	0.999622	0.994924	0.996859	0.995439	0.998862	0.998387	0.996907	0.997268	0.996636	0.995855	0.999023	0.999488	0.994455	0.996465	0.998939	0.999941	0.995549	0.997317	0.998324	0.999816	0.996331	0.997096	0.999275	0.998682	0.997939	0.998285	0.996759	0.997689	0.996646	0.997375	0.998688	1	0.999386	0.995959	0.998433
C08	0.998994	0.998952	0.99642	0.998739	0.992407	0.99938	0.997592	0.998791	0.998912	0.996715	1	0.999352	0.999931	0.997897	0.999525	0.997919	0.997908	0.999292	0.998653	0.997525	0.999497	0.999845	0.998507	0.998457	0.996193	0.997881	0.996698	0.99613	0.999557	0.999904	0.999582	0.998453	0.99593	0.997523	0.998707	0.994565	0.998805	0.998771	0.999068	0.997696	0.996019	0.999013	0.996931	0.999739	0.996989	0.999386	1	0.999544	0.996939
H12	0.989852	0.997657	0.994923	0.999823	0.97899	0.999134	0.997108	0.999897	0.997796	0.996837	1	0.998817	0.999584	0.999846	0.998213	0.998247	0.999293	0.996141	0.998029	0.99435	0.999717	0.998582	0.989436	0.997002	0.995915	0.999751	0.990618	0.995663	0.998678	0.998944	0.99591	0.998581	0.993607	0.984937	0.998637	0.999978	0.998703	0.995315	0.998706	0.996954	0.997908	0.996779	0.997605	0.997361	0.997763	0.995959	0.999544	1	0.997795
J09	0.998826	0.998491	0.996484	0.988994	0.997447	0.999906	0.999914	0.999842	0.999514	0.999703	0.998591	0.999658	0.999717	0.999408	0.999812	0.987806	0.98657	0.999339	0.9991	0.995182	0.998717	0.988814	0.999048	0.995328	0.990416	0.998377	0.998987	0.999667	0.99973	0.98569	0.999022	0.999227	0.996088	0.997581	0.999195	0.994798	0.998566	0.999146	0.999716	0.999824	0.996056	0.998916	0.997977	0.998752	0.999661	0.998433	0.996939	0.997795	1
B07	0.996396	0.999571	0.996594	0.99745	0.996421	0.999481	0.999706	0.998698	0.997178	0.998344	1	0.999215	0.999735	0.999016	0.999569	0.999974	0.999589	0.998119	0.999565	0.990872	0.999664	0.999078	0.993339	0.997395	0.994158	0.99935	0.982126	0.997965	0.999485	0.999842	0.997455	0.998584	0.996449	0.991701	0.99866	0.998958	0.998696	0.996954	0.99844	0.999162	0.999382	0.997369	0.99961	0.999344	0.998002	0.998998	0.998663	0.99969	0.998224
M05	0.99801	0.99993	0.99695	x	1	0.977957	0.999763	0.987479	0.999813	1	x	1	x	x	0.999973	0.999927	0.999888	0.99622	0.994942	0.83524	x	0.999929	x	0.999415	0.999679	0.99986	1	0.85782	1	0.9998	0.994107	0.999696	0.993158	1	0.988188	1	0.990801	0.999889	0.999657	1	0.998812	0.999755	1	0.99384	0.99175	1	0.981551	x	x
D15	0.992607	0.993816	0.995269	0.996633	0.996153	0.999503	0.995453	0.999891	0.997634	0.975048	1	0.999046	0.998462	0.997019	0.999167	0.998143	0.99956	0.989942	0.997544	0.979767	0.999778	0.996131	0.996499	0.99007	0.995928	0.998217	0.99117	0.99542	0.997137	0.999971	0.996699	0.997754	0.995338	0.963564	0.997537	0.998653	0.996594	0.992552	0.996898	0.998445	0.999082	0.99471	0.993663	0.998893	0.996864	0.994594	0.996147	0.998625	0.984922
O06	0.999235	0.998981	0.99677	0.990794	0.997872	0.998899	0.992405	0.999031	0.999854	0.997532	0.999465	0.99735	0.997525	0.998622	0.998691	0.998807	0.999539	0.995342	0.997753	0.999756	0.997386	0.993263	0.998641	0.998342	0.999006	0.999752	0.993667	0.996736	0.996588	0.999421	0.998078	0.995683	0.995138	0.999092	0.993247	0.997065	0.999073	0.999702	0.996804	0.998925	0.999009	0.998468	0.997594	0.998984	0.99964	0.997842	0.999653	0.99829	0.998568
N02	0.998238	0.999591	0.99892	0.999664	0.99718	0.99842	0.998802	0.998856	0.995646	0.999224	0.998658	0.998606	0.99974	0.99929	0.999521	0.997959	0.99894	0.994552	0.99949	0.999015	0.998062	0.998303	0.998134	0.999962	0.99848	0.999125	0.991911	0.999489	0.99729	0.999832	0.998861	0.999318	0.998472	0.999021	0.997771	0.998153	0.99915	0.998556	0.998957	0.999657	0.998996	0.996762	0.997923	0.999775	0.998392	0.997925	0.99886	0.998661	0.999944
L07	0.986957	0.999491	0.990394	0.946572	0.978465	0.999882	0.987547	0.999782	0.9991	0.997329	1	0.993377	0.996122	0.994525	0.995267	0.972833	0.987517	0.987575	0.996044	0.992739	0.9883	0.984706	0.988778	0.983896	0.859477	0.99871	0.984373	0.994803	0.991221	0.998145	0.995658	0.990238	0.983844	0.967699	0.96786	0.991393	0.992861	0.989042	0.992981	0.996968	0.997433	0.983259	0.983953	0.999915	0.990713	0.977249	0.999148	0.944416	0.99942
J04	0.998871	0.999571	0.998444	0.997628	0.999021	0.999868	0.999702	0.999929	0.995581	0.996374	1	0.999453	0.999327	0.999327	0.999449	0.999213	0.996562	0.998564	0.999423	0.997698	0.998021	0.999553	0.995763	0.973042	0.993422	0.999951	0.999222	0.987951	0.998642	0.99978	0.998777	0.999017	0.998508	0.999894	0.999672	0.998098	0.999944	0.99802	0.999143	0.999679	0.997871	0.998033	0.996689	0.997994	0.999854	0.999483	0.998505	0.997891	0.9977
D11	0.992504	0.997304	0.996854	0.998174	0.999557	0.999962	0.998424	0.997658	0.998765	0.999635	x	0.999651	0.997265	0.998818	0.999414	0.997737	0.994779	0.99929	0.998578	0.967894	0.99649	0.996077	0.998599	0.996451	1	0.998138	0.998783	0.993934	0.998936	0.997103	0.999299	0.997449	0.994809	0.999442	0.999435	0.99744	0.998305	0.999826	0.999214	0.998599	0.997452	0.998813	0.987313	0.997749	0.99761	0.99937	0.999677	0.999544	0.999279
I05	0.998497	0.999588	0.999092	0.997676	0.995819	0.999222	0.997067	0.999761	0.99861	0.99751	0.99961	0.998736	0.999433	0.999332	0.999617	0.996874	0.998758	0.997447	0.999221	0.995973	0.999541	0.998334	0.997297	0.999099	0.998621	0.998658	0.995188	0.999132	0.998432	0.999775	0.997727	0.998528	0.99753	0.998874	0.999665	0.997771	0.999303	0.998873	0.998854	0.998769	0.999154	0.998249	0.997357	0.999285	0.998812	0.999144	0.999548	0.998809	0.997808
F08	0.993138	0.997688	0.984602	0.997803	0.995405	0.998606	0.9988	0.999607	0.995171	0.999614	0.999089	0.999448	0.993075	0.999481	0.999495	0.997354	0.999069	0.997574	0.997375	0.993458	0.996	0.996482	0.9998	0.997066	0.987615	0.996453	0.993435	0.994048	0.998839	0.995915	0.996917	0.996403	0.997443	0.953677	0.997302	0.997189	0.994898	0.988538	0.997073	0.998945	0.996111	0.996493	0.995048	0.997329	0.988215	0.99765	0.997844	0.990282	0.991288
D14	0.989186	0.999225	0.959292	1	0.971088	0.998521	0.997955	0.998671	0.991297	0.998303	x	0.998656	0.993926	0.999534	0.99889	0.992848	0.997116	0.993956	0.990172	0.944534	0.998047	0.998589	0.984728	0.999558	0.997677	0.997	0.960831	0.986599	0.985467	0.999322	0.99597	0.995153	0.885196	0.997852	0.99337	0.996375	0.997304	0.999378	0.998912	0.996774	0.997966	0.985517	0.999122	0.995195	0.996756	0.984469	0.99838	0.997182	0.978997
E10	0.999677	0.999968	0.999259	0.999787	0.999862	0.999299	0.999526	0.999744	0.999345	0.999676	x	0.999588	0.999857	1	0.99976	1	0.999445	0.999474	0.999288	0.999541	1	0.999916	0.999875	0.999827	x	0.999334	0.997029	1	0.999773	0.999805	0.999329	0.999341	0.998565	0.998968	0.998498	0.99942	0.999551	1	0.999913	0.999886	0.999947	0.997834	0.999699	0.999921	0.9998	0.999966	0.998773	0.999925	0.999639
L09	0.99737	0.998897	0.997964	0.998004	0.995429	0.999443	0.998166	0.999538	0.999569	0.999741	0.999395	0.998853	0.999292	0.999847	0.999207	0.998494	0.998005	0.998486	0.99889	0.998498	0.999086	0.999011	0.999176	0.997627	0.995945	0.999424	0.997561	0.999201	0.998432	0.998713	0.9985	0.999495	0.996534	0.990581	0.998277	0.999404	0.998011	0.998002	0.99921	0.999497	0.9986	0.996303	0.997547	0.999242	0.997873	0.99724	0.999261	0.999013	0.999922
D10	0.997671	0.997728	0.999273	1	0.996891	0.999523	0.994346	0.999961	0.999186	0.999366	1	0.999898	0.999607	0.99764	0.999812	0.998719	0.999828	0.997794	0.998732	0.993897	0.999761	0.996862	0.99767	0.995443	0.99888	0.998288	0.994137	0.996324	0.997835	0.999956	0.998794	0.998413	0.993644	0.996682	0.999575	0.99879	0.998775	0.998017	0.999583	0.999987	0.999722	0.99852	0.997431	0.999217	0.998378	0.99747	0.998571	0.998914	0.999662
F03	0.99974	0.996131	0.997647	0.998084	0.999539	0.997713	1	0.999744	0.999701	0.999663	1	0.998973	0.999846	0.999892	0.999206	0.960396	1	0.997881	0.999663	0.992686	0.999774	0.998101	0.999484	0.999114	1	0.999653	1	0.999639	0.996039	0.99965	0.999916	0.999829	1	0.999311	0.999493	0.999429	0.998001	0.99623	0.999724	0.999711	0.995775	0.999728	0.999881	0.999747	0.999747	0.999858	0.995506	0.998739	0.996764
K19	0.995961	0.999422	0.998124	0.99004	0.998175	0.997975	0.992877	0.99815	0.99286	0.993608	1	0.995378	0.996363	0.993797	0.997801	0.993948	0.990747	0.991544	0.997955	0.99958	0.995696	0.983581	0.998737	0.995543	0.994012	0.999895	0.995035	0.994988	0.995587	0.999804	0.994277	0.993515	0.995675	0.996009	0.997848	0.996369	0.998219	0.995448	0.998333	0.997948	0.998749	0.997787	0.99435	0.995886	0.999325	0.997507	0.997363	0.992271	0.998344
J15	1	1	x	0.998084	0.998064	1	x	0.99907	0.996416	0.982571	1	0.999869	0.977612	1	0.999884	0.999889	x	0.996816	0.999878	0.983842	x	0.991304	0.992558	0.991667	x	0.999784	x	0.997345	0.999911	0.998162	x	0.999631	x	x	1	0.999909	1	0.997429	0.999598	0.999884	0.999747	0.999753	x	0.999943	1	1	1	x	0.98008
B02	0.985297	0.999049	0.990351	0.93199	0.989324	0.999757	0.999935	0.998368	0.980623	0.999514	x	0.995843	0.999838	0.993821	0.997506	1	0.999599	0.986641	0.999226	0.987535	0.99588	0.992347	0.982693	0.990571	0.974885	0.998563	0.984618	0.983874	0.995481	0.999904	0.991236	0.99446	0.982444	0.93008	0.992844	0.999268	0.991833	0.986782	0.993954	0.991651	0.999848	0.985932	0.992036	0.997156	0.996343	0.994367	0.995515	0.999033	0.998813
O05	0.999871	0.996131	0.998733	1	0.901042	0.999858	0.997797	1	0.99945	0.998945	1	0.999856	1	1	0.998956	0.908654	x	0.999938	0.975602	1	0.999914	0.988859	1	x	0.990991	0.899379	1	1	1	0.996192	0.999891	0.999576	0.999436	0.999628	1	0.999906	0.993125	0.995345	1	1	0.997967	1	0.999922	0.999959	0.999825	0.999669	0.99538	0.990599	1
I14	0.998902	0.999947	0.99986	0.995048	0.999602	0.99796	0.99982	0.994811	0.994796	1	x	0.999216	0.999315	0.998808	0.999717	0.99971	0.999721	0.995858	0.999981	0.999835	0.999153	0.999802	0.998827	0.980809	1	0.999541	1	0.996286	0.998715	0.999938	0.998702	0.999615	0.999844	0.999028	0.995462	0.999701	0.999344	0.998049	0.998992	0.999663	0.999876	0.999696	0.999844	0.997795	0.999952	0.999655	0.991534	0.997724	0.999609
O02	0.999203	0.877686	0.995463	x	1	0.999842	0.992651	0.987383	0.999881	1	x	0.999825	1	0.877686	0.999908	0.99986	x	0.99973	0.98595	0.83524	0.994318	x	x	x	x	0.939759	x	0.883281	0.999881	x	0.999108	0.998446	0.878583	0.99907	1	x	0.990313	x	0.999708	0.999952	x	1	0.991617	1	0.986268	x	0.999908	x	x
[truncated: 21 more columns]
